# Supplementary material for: Functional and Seasonal Changes in the Structure of Microbiome Inhabiting Bottom Sediments of a Pond Intended for Ecological King Carp Farming
Source: Biology (Basel). 2022 Jun 14;11(6):913. doi: 10.3390/biology11060913 (PMC9220171; doi:10.3390/biology11060913)
Supplement: Supplementary file 1 [file biology-11-00913-s001.zip › Table S1. Sequencing data quality.xlsx]

## Sheet: 02.Reads_all_statistics
sample	input	filtered	denoisedF	denoisedR	merged	nonchim	% passed
Sed_1_Sp	145302	101836	93276	93381	72205	71213	49
Sed_2_Sp	143649	100307	92227	92343	70653	70081	49
Sed_3_Sp	130152	91336	83485	83536	65160	64301	49
Sed_4_Sp	138156	96117	87965	88141	69199	68266	49
Sed_5_Sp	132381	93519	85783	86110	68207	67253	51
Sed_6_Sp	142442	100957	92394	92432	71926	70862	50
Sed_7_Sp	135250	93832	85702	85869	65094	64447	48
Sed_8_Sp	146854	102042	91425	91423	65506	64601	44
Sed_9_Sp	140170	99860	91302	91589	71032	70092	50
Sed_10_Sp	155220	109822	102955	103259	84081	82764	53
Sed_1_Su	128767	90320	85669	85578	72556	71406	55
Sed_2_Su	123799	86239	77560	78100	58932	58355	47
Sed_3_Su	131988	94252	85910	86525	65303	64252	49
Sed_4_Su	140280	101379	92382	92929	72710	71587	51
Sed_5_Su	143456	101678	95512	95796	78297	77108	54
Sed_6_Su	148741	104019	97396	97757	79300	78328	53
Sed_7_Su	150802	105825	96678	97085	73105	72252	48
Sed_8_Su	150996	106292	97071	97191	75634	74825	50
Sed_9_Su	137163	94644	88228	88691	68720	67930	50
Sed_10_Su	145776	98123	93054	92680	77205	76078	52
Sed_1_A	110175	89049	80036	82003	56054	53947	49
Sed_2_A	96328	77898	67772	69756	44681	43183	45
Sed_3_A	89400	69737	60033	61677	38709	37212	42
Sed_4_A	96420	75176	64555	67087	39985	38599	40
Sed_5_A	99035	78669	73267	73876	57382	55295	56
Sed_6_A	75956	59330	49784	51754	30999	30003	40
Sed_7_A	94241	75638	64533	67062	40340	38877	41
Sed_8_A	86550	68599	59421	61560	39328	38452	44
Sed_9_A	94839	75988	67105	68469	47562	46423	49
Sed_10_A	97075	78227	72853	73664	61711	60891	63
Sed_1_W	98812	77513	70171	70763	52568	50805	51
Sed_2_W	107622	83271	74936	76634	52569	50818	47
Sed_3_W	106346	84770	74839	76494	49091	46428	44
Sed_4_W	92141	72457	61996	64212	38921	37102	40
Sed_5_W	135919	109004	95916	98398	62462	58633	43
Sed_6_W	83692	66174	56910	58182	36818	35786	43
Sed_7_W	100368	80732	72718	74591	54405	53305	53
Sed_8_W	90031	72605	64799	65945	47390	46250	51
Sed_9_W	60004	40767	34488	34547	22153	21633	36
Sed_10_W	103624	81327	75128	76213	60204	58232	56
TOTAL	4729922	3489330	3157234	3193302	2358157	2307875
		1240592				1181455
		-0.2623				-0.3385
