# Supplementary material for: Functional and Seasonal Changes in the Structure of Microbiome Inhabiting Bottom Sediments of a Pond Intended for Ecological King Carp Farming
Source: Biology (Basel). 2022 Jun 14;11(6):913. doi: 10.3390/biology11060913 (PMC9220171; doi:10.3390/biology11060913)
Supplement: Supplementary file 1 [file biology-11-00913-s001.zip › Table S2. Diversity_indices (NGS).xlsx]

## Sheet: Arkusz1
Sample	Number of taxa (genus level)	Taxa x abundance	Dominance_D	Simpson_1-D	Shannon_H	Evenness_e^H/S	Brillouin	Menhinick	Margalef	Equitability_J	Fisher_alpha	Berger-Parker	Chao-1	ACE		H	ACE	1/D	Chao-1	Genus
Sed_1_Sp	144	26841	0.04569	0.9543	3.76	0.2984	3.742	0.8789	14.02	0.7566	19.99	0.1242	144	144		3.6703	119.8	0.949978	119.8	124.667
Sed_2_Sp	103	14464	0.03466	0.9653	3.817	0.4414	3.793	0.8564	10.65	0.8235	14.99	0.09859	103	103		3.408	88.7	0.92711	88.7	88.7
Sed_3_Sp	120	26265	0.06784	0.9322	3.429	0.2571	3.414	0.7404	11.69	0.7163	16.24	0.1813	120	120		3.4888	105.72	0.92196	105.7	105.7
Sed_4_Sp	136	23350	0.04657	0.9534	3.765	0.3173	3.745	0.89	13.42	0.7664	19.13	0.1347	136	136		3.5484	103	0.943	103	103
Sed_5_Sp	137	26268	0.05966	0.9403	3.636	0.277	3.619	0.8453	13.36	0.7391	18.93	0.1824	137	137
Sed_6_Sp	135	25785	0.05644	0.9436	3.637	0.2815	3.62	0.8407	13.19	0.7415	18.67	0.1661	135	135
Sed_7_Sp	112	14801	0.04249	0.9575	3.767	0.3861	3.742	0.9206	11.56	0.7983	16.46	0.1361	112	112
Sed_8_Sp	127	18389	0.03927	0.9607	3.861	0.374	3.837	0.9365	12.83	0.797	18.38	0.1072	127	127
Sed_9_Sp	108	17949	0.05753	0.9425	3.533	0.3171	3.513	0.8061	10.92	0.7547	15.28	0.1615	108	108
Sed_10_Sp	76	11674	0.04554	0.9545	3.498	0.435	3.476	0.7034	8.008	0.8078	10.89	0.1188	76	76
Sed_1_Su	48	6207	0.1345	0.8655	2.667	0.3	2.643	0.6093	5.382	0.689	7.083	0.2676	48	48
Sed_2_Su	128	17211	0.02892	0.9711	4.022	0.4358	3.997	0.9757	13.02	0.8288	18.76	0.08663	128	128
Sed_3_Su	90	9526	0.04726	0.9527	3.564	0.3923	3.534	0.9221	9.714	0.7921	13.76	0.1039	90	90
Sed_4_Su	114	29846	0.08503	0.915	3.304	0.2387	3.29	0.6599	10.97	0.6975	15.01	0.2222	114	114
Sed_5_Su	63	7100	0.08191	0.9181	3.116	0.3579	3.088	0.7477	6.992	0.752	9.523	0.2106	63	63
Sed_6_Su	94	10643	0.04197	0.958	3.639	0.4047	3.61	0.9112	10.03	0.8009	14.2	0.1025	94	94
Sed_7_Su	113	17742	0.04746	0.9525	3.714	0.363	3.693	0.8484	11.45	0.7857	16.13	0.1494	113	113
Sed_8_Su	128	23173	0.0513	0.9487	3.712	0.3197	3.693	0.8409	12.64	0.765	17.85	0.1636	128	128
Sed_9_Su	54	5972	0.09722	0.9028	2.934	0.3483	2.906	0.6988	6.096	0.7356	8.19	0.25	54	54
Sed_10_Su	55	5680	0.1133	0.8867	2.817	0.304	2.787	0.7298	6.247	0.7028	8.445	0.2275	55	55
Sed_1_A	100	11613	0.04665	0.9533	3.654	0.3863	3.626	0.928	10.58	0.7934	15.04	0.138	100	100
Sed_2_A	141	17630	0.04819	0.9518	3.772	0.3084	3.746	1.062	14.32	0.7623	20.93	0.1421	141	141
Sed_3_A	128	14664	0.04941	0.9506	3.713	0.32	3.685	1.057	13.24	0.7652	19.29	0.1444	128	128
Sed_4_A	116	10460	0.04579	0.9542	3.706	0.3507	3.671	1.134	12.43	0.7795	18.26	0.1066	116	116
Sed_5_A	69	10274	0.06251	0.9375	3.257	0.3765	3.235	0.6807	7.361	0.7693	9.94	0.1349	69	69
Sed_6_A	108	9288	0.06091	0.9391	3.62	0.3456	3.584	1.121	11.71	0.7731	17.15	0.1909	108	108.2
Sed_7_A	104	11296	0.05711	0.9429	3.542	0.332	3.513	0.9785	11.04	0.7626	15.82	0.1559	104	104
Sed_8_A	77	5395	0.03739	0.9626	3.678	0.5136	3.634	1.048	8.844	0.8466	12.72	0.1138	77	77
Sed_9_A	110	11860	0.05453	0.9455	3.584	0.3273	3.555	1.01	11.62	0.7624	16.76	0.1413	110	110
Sed_10_A	104	20778	0.3179	0.6821	2.362	0.1021	2.347	0.7215	10.36	0.5087	14.28	0.5573	104	104
Sed_1_W	102	9096	0.03651	0.9635	3.782	0.4304	3.747	1.069	11.08	0.8177	16.09	0.09839	102	102
Sed_2_W	73	11051	0.05264	0.9474	3.395	0.4086	3.374	0.6944	7.733	0.7914	10.49	0.1014	73	73
Sed_3_W	114	18070	0.0582	0.9418	3.521	0.2968	3.501	0.8481	11.53	0.7435	16.25	0.1649	114	114
Sed_4_W	95	13174	0.07038	0.9296	3.378	0.3087	3.355	0.8277	9.909	0.7419	13.85	0.2036	95	95
Sed_5_W	138	22111	0.07258	0.9274	3.54	0.2498	3.52	0.9281	13.69	0.7185	19.64	0.2189	138	138
Sed_6_W	117	11951	0.04627	0.9537	3.762	0.3678	3.731	1.07	12.36	0.79	18	0.1237	117	117
Sed_7_W	101	12746	0.07204	0.928	3.414	0.3008	3.389	0.8946	10.58	0.7397	14.97	0.1728	101	101
Sed_8_W	130	17014	0.0512	0.9488	3.75	0.327	3.725	0.9966	13.24	0.7703	19.14	0.1737	130	130
Sed_9_W	95	9030	0.05635	0.9436	3.578	0.3768	3.545	0.9997	10.32	0.7857	14.81	0.1637	95	95
Sed_10_W	65	6544	0.05376	0.9462	3.364	0.4448	3.333	0.8035	7.284	0.8059	10.03	0.1239	65	65
					3.5141
