# Supplementary material for: Functional and Seasonal Changes in the Structure of Microbiome Inhabiting Bottom Sediments of a Pond Intended for Ecological King Carp Farming
Source: Biology (Basel). 2022 Jun 14;11(6):913. doi: 10.3390/biology11060913 (PMC9220171; doi:10.3390/biology11060913)
Supplement: Supplementary file 1 [file biology-11-00913-s001.zip › Table S3. Basic characteristic of bottom sediments.xlsx]

## Sheet: Arkusz1
No of Sample	pH ± SD	Eh (mV) ± SD	TOC (%) ± SD
Spring
Sed_1_Sp	7.630 ± 0.113	449.100 ± 0.100	12.875 ± 0.238
Sed_2_Sp	7.413 ± 0.051	247.266 ± 0.058	31.086 ± 0.500
Sed_3_Sp	7.576 ± 0.023	166.900 ± 0.000	8.653 ± 0.650
Sed_4_Sp	7.620 ± 0.017	211.500 ± 0.100	8.020 ± 1.028
Sed_5_Sp	7.556 ± 0.040	301.600 ± 0.100	22.865 ± 1.462
Sed_6_Sp	7.936 ± 0.035	298.366 ± 0.208	11,176 ± 0.701
Sed_7_Sp	7.873 ± 0.040	297.700 ± 0.100	6.580 ± 0.413
Sed_8_Sp	7.560 ± 0.000	303.500 ± 0.100	22.572 ± 0.834
Sed_9_Sp	7.313 ± 0.012	139.666 ± 0.764	6.326 ± 0.235
Sed_10_Sp	7.383 ± 0.021	224.333 ± 0.503	17.403 ± 0.686
Summer
Sed_1_Su	7.603 ± 0.081	427.900 ± 3.119	18.481 ± 1.184
Sed_2_Su	7.646 ± 0.058	429.133 ± 2.122	20.661 ± 0.673
Sed_3_Su	7.673 ± 0.031	286.000 ± 2.689	34.435 ± 0.263
Sed_4_Su	7.723 ± 0.021	126.433 ± 0.115	11.369 ± 0.459
Sed_5_Su	7.423 ± 0.015	298.300 ± 0.100	42.090 ± 4.970
Sed_6_Su	7.590 ± 0.026	297.300 ± 0.265	14.281 ± 0.658
Sed_7_Su	7.593 ± 0.012	212.266 ± 3.147	3.160 ± 0.620
Sed_8_Su	7.670 ± 0.020	258.200 ± 0.872	4.260 ± 1.017
Sed_9_Su	7.483 ± 0.025	267.066 ± 0.115	5.580 ± 0.855
Sed_10_Su	7.356 ± 0.012	273.966 ± 0.252	30.373 ± 1.055
Autumn
Sed_1_A	7.760 ± 0.030	303,766 ± 0.058	20.803 ± 0.749
Sed_2_A	7.546 ± 0.006	303.166 ± 0.058	26.895 ± 0.858
Sed_3_A	7.390 ± 0.026	355.000 ± 1.136	22.538 ± 0.434
Sed_4_A	7.656 ± 0.025	191.500 ± 0.200	12.716 ± 0.438
Sed_5_A	7.030 ± 0.053	357.500 ± 0.173	65.780 ± 0.557
Sed_6_A	7.350 ± 0.010	357,066 ± 0.058	8.980 ± 0.435
Sed_7_A	7.643 ± 0.006	342.300 ± 0.200	4.913 ± 1.205
Sed_8_A	7.686 ± 0.006	295.333 ± 0.058	11.190 ± 1.282
Sed_9_A	7.590 ± 0.017	306.766 ± 0.058	7.003 ± 0.725
Sed_10_A	7.386 ± 0.006	357.166 ± 0.493	62.053 ± 0.307
Winter
Sed_1_W	6.873 ± 0.032	322.400 ± 0.100	19.016 ± 0.810
Sed_2_W	7.393 ± 0.012	327.266 ± 0.058	57.178 ± 0.193
Sed_3_W	7.360 ± 0.020	331.166 ± 0.058	21.493 ± 0.799
Sed_4_W	7.460 ± 0.010	349.666 ± 0.153	12.403 ± 0.898
Sed_5_W	7.260 ± 0.035	328.933 ± 0.551	3.613 ± 1.204
Sed_6_W	7.410 ± 0.010	339.600 ± 0.200	14.348 ± 0.326
Sed_7_W	7,483 ± 0.006	323.466 ± 0.153	3.173 ± 0.230
Sed_8_W	7.550 ± 0.020	284.133 ± 3.027	1.117 ± 1.210
Sed_9_W	7.150 ± 0.046	318.266 ± 0.153	7.787 ± 0.942
Sed_10_W	7.183 ± 0.006	325.933 ± 0.058	43.030 ± 1.160
